# Supplementary material for: Assessment of Heavy Metals in Mexican Dietary Supplements Using Total X-Ray Fluorescence Spectrometry and Health Risk Evaluation
Source: Foods. 2025 Oct 17;14(20):3534. doi: 10.3390/foods14203534 (PMC12564666; doi:10.3390/foods14203534)
Supplement: Supplementary file 1 [file foods-14-03534-s001.zip]

Archive with 1 entries (1 files):
- foods-3887577-supplementary.pdf
